# Supplementary material for: Habitat Suitability of Ixodes ricinus Ticks Carrying Pathogens in North-East Italy
Source: Pathogens. 2024 Sep 27;13(10):836. doi: 10.3390/pathogens13100836 (PMC11510671; doi:10.3390/pathogens13100836)
Supplement: Supplementary file 1 [file pathogens-13-00836-s001.zip]

Archive with 1 entries (1 files):
- pathogens-3201679-supplementary.pdf
